# Supplementary material for: Bridging Place-Based Astrobiology Education with Genomics, Including Descriptions of Three Novel Bacterial Species Isolated from Mars Analog Sites of Cultural Relevance
Source: Astrobiology. 2023 Dec 20;23(12):1348–67. doi: 10.1089/ast.2023.0072 (PMC10750312; doi:10.1089/ast.2023.0072)
Supplement: Supplemental data [file Suppl_DataS2.xlsx]

## Sheet: Sheet 1
Culture ID	DDBJ/EMBL/GenBank biosample accession No.	ID from 16S rRNA of nearest neighbor	Description/Astrobiology relevance of nearest neighbors/genus	MinION Sequencing context	Site collected from	Gram stain	DNA concentration for MinION	DNA extraction - MinION	ONT library prep	Flow cell type	Run length	Multiplexed?	MinKNOW report
BIC5C1 (species novel)	SAMN37483209	Paenibacillus taichungensis DSM 19942	Firmicute bacteria that is facultative anaerobic isolated from soils in Taiwan (Lee et al. 2008); plant-growth promoting capabilities (Mayer et al. 2019). Potential survival in Mars CO2 atmosphere, and plant growth promotion possible in Martian soils	Sequenced by ʻIolani School 2019. Assembly completed in EDGE.	Hawaiʻi: cave walls of a Kīlauea Caldera cave	Gram +	Not recorded	Machery-Nagel NucleoSpin DNA Stool Kit	Rapid Sequencing Kit (SQK-RAD004)	MinION	2d	No	https://drive.google.com/file/d/1WStZDKlVkaH3uJ8TbCXFFOjLM2Wt1np-/view?usp=sharing
BIC8F (species novel)	SAMN37483210	Cupriavidus necator N-1	Phylum: Betaproteobacteria. hydrogen-oxidizing bacterium (“knallgas” bacterium); previous name Ralstonia eutropha; capable of growing at the interface of anaerobic and aerobic environments. Both organic compounds and hydrogen can be used as a source of energy (Burgdorf et al. 2005). Survival in Mars CO2 atmosphere; It can fix carbon dioxide as a carbon source, use urea in urine as a nitrogen sour…	Sequenced at Moanalua High Sschool (fall 2019) as part of a multiplexed run.	Hawaiʻi: cave walls of a Kīlauea Caldera cave	Gram -	Not recorded	Machery-Nagel NucleoSpin DNA Stool Kit	Rapid Barcoding Kit (SQK-RBK004)	MinION	3d 0h 13m 53s	Yes	https://drive.google.com/file/d/1Gm9GS-BDpvb34S2KVOoUafmLZtdLqaEP/view?usp=sharing
BIC9C (species novel)	SAMN37483211	Pseudomonas jessenii DSM 17150	Pseudomonas is the largest known group of bacteria. Some are fluorescent. It is a Gram-negative, rod-shaped bacterium isolated from natural mineral waters in France (Verhille et al. 1999).	Sequenced at Hawaiʻi Baptist Academy in a 3-way multiplex.	Hawaiʻi: cave walls of a Kīlauea Caldera cave	Gram +	397 ng/uL	Machery-Nagel NucleoSpin DNA Stool Kit	Rapid Barcoding Kit (SQK-RBK004)	MinION	1d 20h 48m	Yes	https://drive.google.com/file/d/1F9jdznKzPtePK5PflTbXhVq9qipOAxjb/view?usp=sharing
BL16A (species novel)	SAMN37483212	Bradyrhizobium algeriense RST89T	Isolated from Hawaiian lava cave, and is a genus known for QS and plant associations, possibly with plant-growth benefits. Has large, diverse genome with ability to utilize CO as a carbon source, NOD genes, and QS genes.	Sequenced at St. Andrew's (fall 2018) on single flow cell	Cave wall of Pāhoa Cave, Island of Hawaiʻi	Gram -	Not recorded	Machery-Nagel NucleoSpin DNA Stool Kit	Rapid Sequencing Kit (SQK-RAD004)	MinION	2d	No	missing
BL16E (species novel)	SAMN37483213	Paraflavitalea soli KACC 17331	Isolated from greenhouse soil in Yongin-city, Republic of Korea; Gram-stain-negative, strictly aerobic, motile rods of two different shapes; in the Chitinophagaceae family, and is a new genus	Sequenced at Hawaiʻi Baptist Academy in 3-way multiplex.	Cave wall of Pāhoa Cave, Island of Hawaiʻi		366 ng/uL	Machery-Nagel NucleoSpin DNA Stool Kit	Rapid Barcoding Kit (SQK-RBK004)	MinION	1d 20h 48m	Yes	https://drive.google.com/file/d/1F9jdznKzPtePK5PflTbXhVq9qipOAxjb/view?usp=sharing
BL38	SAMN37483214	Dermacoccus abyssi	Originally isolated from deep-sea mud in Challenger Deep of the Mariana Trench at a depth of 10,898 m. Chemoorganotrophic and aerobic (Pathom-aree et al. 2006); isolated from Hawaiian lava cave in this study.	ʻIolani School 2021	Cave wall of Pāhoa Cave, Island of Hawaiʻi	Gram -	308 ng/uL	Machery-Nagel NucleoSpin DNA Stool Kit	Rapid Sequencing Kit (SQK-RAD004)	Flongle	21h 16m	No	https://drive.google.com/file/d/1mj7jeTHE_PyEakKG6J-jh9HzxWh3g_A0/view?usp=sharing
C9-3 (species novel)	SAMN37483215	Pseudomonas nitritireducens WZBFD3-5A2	A nitrite reduction bacterium isolated from wheat soil subjected to herbicides (tribenuron) for 5 years in Wuzhi of China.	Sequenced at Moanalua High School (fall 2019), assembly completed in EDGE	Hawaiʻi: cave walls of a Kīlauea Caldera cave	Gram +	Not recorded	Machery-Nagel NucleoSpin DNA Stool Kit	Rapid Barcoding Kit (SQK-RBK004)	MinION	3d 0h 13m 53s	Yes	https://drive.google.com/file/d/1Gm9GS-BDpvb34S2KVOoUafmLZtdLqaEP/view?usp=sharing
JS2 (species novel)	SAMN37483216	Fischerella sesquitii JSC-11	Genome sequence analysis of two strains of Cyanobacteria for biological remediation at DOE; Iron-tolerant cyanobacteria;	Sequenced at ʻIolani School (S. Honda).	Hawaiʻi: cave walls of a Kīlauea Caldera cave	Neither	730 ng/uL	Machery-Nagel NucleoSpin DNA Stool Kit	Rapid Barcoding Kit (SQK-RBK004)	MinION	2d 3h 43m	Yes	https://drive.google.com/file/d/1yYjHOj-zjeCHtLLe9qEkFb0VkehliM_l/view?usp=sharing
JS3 (species novel)	SAMN37483217	Kovacikia minuta CCNU0001	Family Leptolyngbyaceae; a group of Cyanobacteria that may be cable of chlorophyll f (Chl f) production, having far-red light photoacclimation (FaRLiP).	Sequenced at ʻIolani School (S. Honda)	Hawaiʻi: cave walls of a Kīlauea Caldera cave	Neither	Not recorded	Qiagen PowerSoil DNA kit	Rapid Barcoding Kit (SQK-RBK004)	MinION	2d 3h 43m	Yes	https://drive.google.com/file/d/1yYjHOj-zjeCHtLLe9qEkFb0VkehliM_l/view?usp=sharing
K61 (species novel)	SAMN37483218	Brenneria rubrifaciens ATCC 29291T	Causal agent of deep bark canker in walnut trees; produces a red pigment rubrifacine; only 2 identified species.	ʻIolani School 2020	Hawaii: Ulupō loʻi sediments, Island of Oʻahu	Gram -	458 ng/uL	Machery-Nagel NucleoSpin DNA Stool Kit	Rapid Sequencing Kit (SQK-RAD004)	MinION	2d 22h 11m	No	https://drive.google.com/file/d/1iEpBhTSndDP2VfIWItIl2T5uQJtMXlZe/view?usp=sharing
SD	SAMN37483219	Sphingomonas dessicabilis	Originally isolated from the Colorado Plateau, this strain is under study for bio-extraction of metals from basalts abroad the ISS; potential use in space-mining (Santomartino et al. 2020; Cockell et al. 2020).	Sequenced at ʻIolani School (S. Honda)	biological soil crusts in the Colorado Plateau	Gram -	Not recorded	Qiagen PowerSoil DNA kit	Rapid Barcoding Kit (SQK-RBK004)	MinION	1d 1h 49m	Yes	https://drive.google.com/file/d/1WQeBYewSbZcQbYi0dveQFKU3W3qQTPde/view?usp=sharing
Y38-1Y (species novel)	SAMN37483220	Sphingomonas yantingensis DSM 27244	Originally isolated from paddy soils in Yanting and is a mineral weathering bacteria (Sichuan, south-western China; Huang et al. 2014). Isolated in this study from hypersaline mats with high radiation exposure, an analog site for Mars.	3-way multiplex at Hawaiʻi Baptist Academy.	Bahamas hypersaline microbial mat, San Salvador Island	Gram -	640 ng/uL	Machery-Nagel NucleoSpin DNA Stool Kit	Rapid Barcoding Kit (SQK-RBK004)	MinION	1d 20h 48m	Yes	https://drive.google.com/file/d/1F9jdznKzPtePK5PflTbXhVq9qipOAxjb/view?usp=sharing
Y88A (species novel)	SAMN37483221	Rhodococcus kroppenstedtii	Actinobacterium originally isolated from soils in a cold desert of the Himalayas, India (Mayilraj et al. 2006); isolated from a hypersaline environment relevant to Mars with high radiation; large genome size suggests versatility.	Moanalua High School (fall 2019) as part of a multiplexed run. Assembly completed by researchers	Bahamas hypersaline microbial mat, San Salvador Island	Gram +	Not recorded	Machery-Nagel NucleoSpin DNA Stool Kit	Rapid Barcoding Kit (SQK-RBK004)	MinION	3d 0h 13m 53s	Yes	https://drive.google.com/file/d/1Gm9GS-BDpvb34S2KVOoUafmLZtdLqaEP/view?usp=sharing
